# Supplementary material for: KITLG Promotes Glomerular Endothelial Cell Injury in Diabetic Nephropathy by an Autocrine Effect
Source: Int J Mol Sci. 2022 Oct 3;23(19):11723. doi: 10.3390/ijms231911723 (PMC9569900; doi:10.3390/ijms231911723)
Supplement: Supplementary file 1 [file ijms-23-11723-s001.zip]

Archive with 1 entries (1 files):
- ijms-1902271-supplementary.pdf
